# Supplementary material for: Use of an Integrated Approach Involving AlphaFold Predictions for the Evolutionary Taxonomy of Duplodnaviria Viruses
Source: Biomolecules. 2023 Jan 5;13(1):110. doi: 10.3390/biom13010110 (PMC9855967; doi:10.3390/biom13010110)
Supplement: Supplementary file 1 [file biomolecules-13-00110-s001.zip]

Archive with 13 entries (13 files):
- Figure_S1.jpg
- Figure_S10.jpg
- Figure_S11.jpg
- Figure_S2-1.jpg
- Figure_S2-2.jpg
- Figure_S3-1.jpg
- Figure_S3-2.jpg
- Figure_S4.jpg
- Figure_S5.jpg
- Figure_S6.jpg
- Figure_S7.jpg
- Figure_S8.jpg
- Figure_S9.jpg
